# Supplementary material for: Housekeeping Genes for Parkinson’s Disease in Humans and Mice
Source: Cells. 2021 Aug 30;10(9):2252. doi: 10.3390/cells10092252 (PMC8470043; doi:10.3390/cells10092252)
Supplement: Supplementary file 1 [file cells-10-02252-s001.zip]

Archive with 1 entries (1 files):
- cells-1328722-supplementary.pdf
